# Supplementary material for: Saccharobisindole, Neoasterric Methyl Ester, and 7-Chloro-4(1H)-quinolone: Three New Compounds Isolated from the Marine Bacterium Saccharomonospora sp
Source: Mar Drugs. 2021 Dec 29;20(1):35. doi: 10.3390/md20010035 (PMC8778701; doi:10.3390/md20010035)
Supplement: Supplementary file 1 [file marinedrugs-20-00035-s001.zip]

Archive with 1 entries (1 files):
- marinedrugs-1474927-supplementary.pdf
